# Supplementary material for: Implications of High Temperature and Elevated CO2 on Flowering Time in Plants
Source: Front Plant Sci. 2016 Jun 27;7:913. doi: 10.3389/fpls.2016.00913 (PMC4921480; doi:10.3389/fpls.2016.00913)
Supplement: Supplementary file 1 [file Table1.XLS]

## Sheet: Supplementary Table 1
Table S1 - Days to flowering influenced by elevated CO2 and temperature (A and D indicates advancement or delay in flowering time, respectively). A summarized range in advancement or delay in flowering time is provided in Table 1
CO2 and days to flowering
	[CO2] (ppm)	Flowering	ΔCO2/ 50	Change in FT per 50 ppm	Time (d)	Reference
G. max	400/700	A	6	-0.333333	-2	Heinemann et al 2006. Soybean (Glycine max (L.) Merr.) growth and development response to CO2 enrichment under different temperatures regimes. European Journal of Agronomy 24, 52-61.
O. sativa	350/700	A	7	-1	-7	Seneweera et al 1994. Influence of elevated CO2 and phosphorus nutrition on the growth and yield of a short-duration rice (Oryza sativa L. cv. Jarrah). Australian Journal of Plant Physiology 21, 281–292.
Petunia hybrida	350/1000	A	13	-1.15385	-15	Reekie et al 1997. The interactive effects of carbon dioxide enrichment and daylength on growth and development in Petunia hybrida. Annals of Botany 80, 57–64.
Vicia faba (bush bean)	350/700	A	7	-0.571429	-4	Osborne et al 1997. Nectar and flower production in Vicia faba L. (field bean) at ambient and elevated carbon dioxide. Apidologie 28, 43–55.
V. unguiculata	350/675/1000	A	13	-0.923077	-12	Bhattacharya et al 1985. Response of cow pea (Vigna unguiculata L.) to CO2 enrichment environment on growth, dry-matter production and yield components at different stages of vegetative and reproductive growth. Journal of Agricultural Science 105, 527-534.
Achillea millefolium	350/1000	A	13	-0.538462	-7	Reekie et al 1994. Effects of elevated CO2 on time of flowering in four short-day and four long-day species. Canadian Journal of Botany 72, 533–538.
Amaranthus retroflexus	350/500/700	A	7	-1.28571	-9	Garbutt et al 1990. Analysis of the differential response of 5 annuals to elevated CO2 during growth. Ecology 71, 1185-1194.
Avena spp.	380/680	D	6	1	6	Cleland et al 2006. Diverse responses of phenology to global changes in a grassland ecosystem. Proceedings of the National Academy of Sciences 103, 13740–13744.
Betonica officinalis	350/660	A	6.2	-1.29032	-8	Rusterholz & Erhardt 1998. Effects of elevated CO2 on flowering phenology and nectar production of nectar plants important for butterflies of calcareous grasslands. Oecologia 113, 341–349.
Bromus diandrus	380/680	D	6	0.5	3	Cleland et al 2006. Diverse responses of phenology to global changes in a grassland ecosystem. Proceedings of the National Academy of Sciences 103, 13740–13744.
Bromus hordeaceus	380/680	D	6	0.666667	4	Cleland et al 2006. Diverse responses of phenology to global changes in a grassland ecosystem. Proceedings of the National Academy of Sciences 103, 13740–13744.
Callistephus chinensis	350/1000	A	13	-0.384615	-5	Reekie et al 1994. Effects of elevated CO2 on time of flowering in four short-day and four long-day species. Canadian Journal of Botany 72, 533–538.
Campanula isophylla	350/1000	A	13	-1.07692	-14	Reekie et al 1994. Effects of elevated CO2 on time of flowering in four short-day and four long-day species. Canadian Journal of Botany 72, 533–538.
Crepis vesicaria	380/680	D	6	0.666667	4	Cleland et al 2006. Diverse responses of phenology to global changes in a grassland ecosystem. Proceedings of the National Academy of Sciences 103, 13740–13744.
Datura stramonium	300/600/900	A	12	-0.166667	-2	Garbutt & Bazzaz 1984. The effects of elevated CO2 on plants. 3. Flower, fruit and seed production and abortion. New Phytologist 98, 433– 446.
Dendranthema grandiflora	350/1000	D	13	0.0769231	1	Reekie et al 1994. Effects of elevated CO2 on time of flowering in four short-day and four long-day species. Canadian Journal of Botany 72, 533–538.
Echinochloa crus-galli	350/675	A	6.5	-2.30769	-15	Potvin & Strain 1985. Effects of CO2 enrichment and temperature on growth in two C4 weeds, Echinochloa crus-galli and Eleusine indica. Canadian Journal of Botany 63: 1495–1499.
Epilobium angustifolium	350/650	A	6	-0.333333	-2	Erhardt et al 2005. Elevated carbon dioxide increases nectar production in Epilobium angustifolium L. Oecologia 146, 311-317.
Erodium botrys	380/680	A	6	-0.333333	-2	Cleland et al 2006. Diverse responses of phenology to global changes in a grassland ecosystem. Proceedings of the National Academy of Sciences 103, 13740–13744.
Gailardia pulchella	350/525/700	A	7	-0.857143	-6	Reekie & Bazzaz 1991. Phenology and growth in four annual species grown in ambient and elevated CO2. Canadian Journal of Botany 69, 2475-2481.
Geranium dissectum	380/680	A	6	-0.333333	-2	Cleland et al 2006. Diverse responses of phenology to global changes in a grassland ecosystem. Proceedings of the National Academy of Sciences 103, 13740–13744.
Gaura brachycarpa	350/525/700	A	7	-0.857143	-6	Reekie & Bazzaz 1991. Phenology and growth in four annual species grown in ambient and elevated CO2. Canadian Journal of Botany 69, 2475-2481.
Kalanchoe blossfeldiana	350/1000	D	13	0.307692	4	Reekie et al 1994. Effects of elevated CO2 on time of flowering in four short-day and four long-day species. Canadian Journal of Botany 72, 533–538.
Lolium multiflorum	380/680	D	6	1	6	Cleland et al 2006. Diverse responses of phenology to global changes in a grassland ecosystem. Proceedings of the National Academy of Sciences 103, 13740–13744.
Lotus corniculata	350/700	A	7	-1	-7	Carter et al 1997. Responses of Lotus corniculatus to environmental change. 1. Effects of elevated CO2, temperature and drought on growth and plant development. New Phytologist 136, 245–253.
Lupinus texensis	350/525/700	D	7	0.857143	6	Reekie & Bazzaz 1991. Phenology and growth in four annual species grown in ambient and elevated CO2. Canadian Journal of Botany 69, 2475-2481.
Oenothera laciniata	350/525/700	A	7	-0.571429	-4	Reekie & Bazzaz 1991. Phenology and growth in four annual species grown in ambient and elevated CO2. Canadian Journal of Botany 69, 2475-2481.
Pharbitis nil	350/1000	D	13	0.384615	5	Reekie et al 1994. Effects of elevated CO2 on time of flowering in four short-day and four long-day species. Canadian Journal of Botany 72, 533–538.
P. americana	370/700	A	6.6	-0.454545	-3	He et al 2005. Leaf-level physiology, biomass, and reproduction of Phytolacca americana under conditions of elevated CO2 and altered temperature regimes. International Journal of Plant Sciences 166, 615-622.
P. americana	370/700	A	6.6	-1.06061	-7	He & Bazzaz 2003. Density-dependent responses of reproductive allocation to elevated atmospheric CO2 in Phytolacca americana. New Phytologist 157, 229–239.
Poa annua	350/550	A	4	-1	-4	Leishman et al 1999. The effects of elevated CO2 and light environment on growth and reproductive performance of four annual species. New Phytologist 144, 455–462.
Senecio vulgaris	350/550	A	4	-1	-4	Leishman et al 1999. The effects of elevated CO2 and light environment on growth and reproductive performance of four annual species. New Phytologist 144, 455–462.
Setaria faberii	350/500/700	D	7	2.28571	16	Garbutt et al 1990. Analysis of the differential response of 5 annuals to elevated CO2 during growth. Ecology 71, 1185-1194.
S. faberii	350/700	D	7	0.857143	6	McConnaughay et al 1993. Limitations to CO2-induced growth enhancement in pot studies. Oecologia 94, 550–557.
Trachelium caeruleum	350/1000	A	13	-0.923077	-12	Reekie et al 1994. Effects of elevated CO2 on time of flowering in four short-day and four long-day species. Canadian Journal of Botany 72, 533–538.
Trifolium repens	350/600	A	5	-2	-10	Wagner et al 2001. Sexual reproduction of Lolium perenne L. and Trifolium repens L. under free air CO2 enrichment (FACE) at two levels of nitrogen application. Plant, Cell & Environment 24, 957–965.
Vicia sativa	380/680	A	6	-0.666667	-4	Cleland et al 2006. Diverse responses of phenology to global changes in a grassland ecosystem. Proceedings of the National Academy of Sciences 103, 13740–13744.
Xanthium pensylvanicum	350/1000	D	13	0.153846	2	Reekie et al 1994. Effects of elevated CO2 on time of flowering in four short-day and four long-day species. Canadian Journal of Botany 72, 533–538.
22 Asteraceae species	700	A	6.4	-0.625	-4	Johnston and Reekie 2008. Regardless of whether rising atmospheric carbon dioxide levels increase air temperature, flowering phenology will be affected. International Journal of Plant Sciences 169 (9), 1210-1218.
High temperature and days to flowering
Tecoma stans (flowering plant)		A			-7	Torres and Lopez 2011. Photoperiod and temperature influence flowering responses and morphology of Tecoma stans. Hort Science 46(3), 416-419.
spring bloom		A			-20	Bowers 2007. Has climatic warming altered spring flowering date of Sonoran Desert shrubs? Southwestern Naturalist 52, 347-355.
spring bloom		A			-41	Bowers 2007. Has climatic warming altered spring flowering date of Sonoran Desert shrubs? Southwestern Naturalist 52, 347-355.
43 common species		A			-7	Miller-Rushing and Primack 2008. Global warming and flowering times in Thoreau's concord: A community perspective. Ecology. 89, 332-341.
Decidious trees		A			-3.3	Linkosalo et al 2009. The time series of flowering and leaf bud burst of boreal trees (1846-2005) support the direct temperature observations of climatic warming. Agricultural and Forest Meteorology 149, 453-461.
Decidious trees		A			-11	Linkosalo et al 2009. The time series of flowering and leaf bud burst of boreal trees (1846-2005) support the direct temperature observations of climatic warming. Agricultural and Forest Meteorology 149, 453-461.
405 plant spp		A			-2.2	Amano et al 2010. A 250-year index of first flowering dates and its response to temperature changes. Proceedings of the royal society - Biological sciences. doi:10.1098/rspb.2010.0291
406 plant spp		A			-12.7	Amano et al 2010. A 250-year index of first flowering dates and its response to temperature changes. Proceedings of the royal society - Biological sciences. doi:10.1098/rspb.2010.0291
Malus pumila var. domestica		A			-3.8	Fujisawa et al 2010. Apple (Malus pumila var. domestica) phenology is advancing due to rising air temperature in northern Japan. Global Change Biology 16, 2651-2660.
Tecoma stans		A			-7	Torres and Lopez 2011. Photoperiod and Temperature Influence Flowering Responses and Morphology of Tecoma stans. Hortscience 46, 416-419.

## Sheet: warming per 0.5 oC change
	Ref from Table 1	Change in FT	delta T	factor for per 0.5 oC	Change in FT/ oC	Change in FT/0.5 oC
	Cleland et al., 2006	-4	1.5	3	-2.66667	-1.33333
		-3	1.5	3	-2	-1
		-2	1.5	3	-1.33333	-0.666667
		1	1.5	3	0.666667	0.333333
	Hovenden et al., 2008	-3	2	4	-1.5	-0.75
		-19	2	4	-9.5	-4.75
	Bloor et al., 2010	-11	3.46	6.92	-3.17919	-1.5896
		-15	3.46	6.92	-4.33526	-2.16763
	Hulme et al., 2011	-6	1	2	-6	-3
		-8	1	2	-8	-4
	Olesen et al., 2012	-7	1.3	2.6	-5.38462	-2.69231
		-4	1.3	2.6	-3.07692	-1.53846
		-6	1.3	2.6	-4.61538	-2.30769
		-3	1.3	2.6	-2.30769	-1.15385
		-18	2.475	4.95	-7.27273	-3.63636
		-14	2.475	4.95	-5.65657	-2.82828
		-17	2.475	4.95	-6.86869	-3.43434
		-21	2.475	4.95	-8.48485	-4.24242
	Amano et al., 2010	-2	0.4	0.8	-5	-2.5
		-13	2.6	5.2	-5	-2.5
	Linkosalo et al., 2009	-3	0.7	1.4	-4.28571	-2.14286
		-11	2.4	4.8	-4.58333	-2.29167
	Miller-Rushing and Primak, 2008	-7.368	2.4	4.8	-3.07	-1.535
	Bowers, 2007	-20	3	6	-6.66667	-3.33333
		-41	3	6	-13.6667	-6.83333

## Sheet: Data for updated Fig 1
		Change in FT/50 ppm	Change in FT/0.5 oC
		-0.333333	-1.33333
		-1	-1
		-1.15385	-0.666667
		-0.571429	0.333333
		-0.923077	-0.75
		-0.538462	-4.75
		-1.28571	-1.5896
		1	-2.16763
		-1.29032	-3
		0.5	-4
		0.666667	-2.69231
		-0.384615	-1.53846
		-1.07692	-2.30769
		0.666667	-1.15385
		-0.166667	-3.63636
		0.0769231	-2.82828
		-2.30769	-3.43434
		-0.333333	-4.24242
		-0.333333	-2.5
		-0.857143	-2.5
		-0.333333	-2.14286
		-0.857143	-2.29167
		0.307692	-1.535
		1	-3.33333
		-1	-6.83333
		0.857143
		-0.571429
		0.384615
		-0.454545
		-1.06061
		-1
		-1
		2.28571
		0.857143
		-0.923077
		-2
		-0.666667
		0.153846
		-0.625
